# Supplementary material for: Retrosynthesis prediction with an interpretable deep-learning framework based on molecular assembly tasks
Source: Nat Commun. 2023 Oct 3;14:6155. doi: 10.1038/s41467-023-41698-5 (PMC10547708; doi:10.1038/s41467-023-41698-5)
Supplement: Supplementary file 6 — Source Data [file 41467_2023_41698_MOESM6_ESM.xlsx]

## Sheet: Fig. 2
	Acc	TopK	σ	Ratio	Approach
0	0.50916	1	0.4	0.2	RetroExplainer
1	0.775302	3	0.4	0.2	RetroExplainer
2	0.843079	5	0.4	0.2	RetroExplainer
3	0.913205	10	0.4	0.2	RetroExplainer
4	0.501764	1	0.4	0.25	RetroExplainer
5	0.765517	3	0.4	0.25	RetroExplainer
6	0.837237	5	0.4	0.25	RetroExplainer
7	0.918291	10	0.4	0.25	RetroExplainer
8	0.483792	1	0.4	0.3	RetroExplainer
9	0.765227	3	0.4	0.3	RetroExplainer
10	0.817299	5	0.4	0.3	RetroExplainer
11	0.899243	10	0.4	0.3	RetroExplainer
12	0.515007	1	0.5	0.2	RetroExplainer
13	0.77542	3	0.5	0.2	RetroExplainer
14	0.840822	5	0.5	0.2	RetroExplainer
15	0.915	10	0.5	0.2	RetroExplainer
16	0.493884	1	0.5	0.25	RetroExplainer
17	0.751576	3	0.5	0.25	RetroExplainer
18	0.817856	5	0.5	0.25	RetroExplainer
19	0.890727	10	0.5	0.25	RetroExplainer
20	0.488527	1	0.5	0.3	RetroExplainer
21	0.751132	3	0.5	0.3	RetroExplainer
22	0.817999	5	0.5	0.3	RetroExplainer
23	0.891109	10	0.5	0.3	RetroExplainer
24	0.514535	1	0.6	0.2	RetroExplainer
25	0.768752	3	0.6	0.2	RetroExplainer
26	0.835891	5	0.6	0.2	RetroExplainer
27	0.903547	10	0.6	0.2	RetroExplainer
28	0.497363	1	0.6	0.25	RetroExplainer
29	0.75785	3	0.6	0.25	RetroExplainer
30	0.824425	5	0.6	0.25	RetroExplainer
31	0.899431	10	0.6	0.25	RetroExplainer
32	0.48797	1	0.6	0.3	RetroExplainer
33	0.749523	3	0.6	0.3	RetroExplainer
34	0.814678	5	0.6	0.3	RetroExplainer
35	0.889897	10	0.6	0.3	RetroExplainer
36	0.44518	1	0.4	0.2	R-SMILES
37	0.66387	3	0.4	0.2	R-SMILES
38	0.74416	5	0.4	0.2	R-SMILES
39	0.81516	10	0.4	0.2	R-SMILES
40	0.44287	1	0.4	0.25	R-SMILES
41	0.66438	3	0.4	0.25	R-SMILES
42	0.74267	5	0.4	0.25	R-SMILES
43	0.81026	10	0.4	0.25	R-SMILES
44	0.43256	1	0.4	0.3	R-SMILES
45	0.66102	3	0.4	0.3	R-SMILES
46	0.74168	5	0.4	0.3	R-SMILES
47	0.80856	10	0.4	0.3	R-SMILES
48	0.45256	1	0.5	0.2	R-SMILES
49	0.66396	3	0.5	0.2	R-SMILES
50	0.74896	5	0.5	0.2	R-SMILES
51	0.81626	10	0.5	0.2	R-SMILES
52	0.44624	1	0.5	0.25	R-SMILES
53	0.65054	3	0.5	0.25	R-SMILES
54	0.73025	5	0.5	0.25	R-SMILES
55	0.79652	10	0.5	0.25	R-SMILES
56	0.43568	1	0.5	0.3	R-SMILES
57	0.64852	3	0.5	0.3	R-SMILES
58	0.72912	5	0.5	0.3	R-SMILES
59	0.79532	10	0.5	0.3	R-SMILES
60	0.473675	1	0.6	0.2	R-SMILES
61	0.67256	3	0.6	0.2	R-SMILES
62	0.75126	5	0.6	0.2	R-SMILES
63	0.82563	10	0.6	0.2	R-SMILES
64	0.453255	1	0.6	0.25	R-SMILES
65	0.67056	3	0.6	0.25	R-SMILES
66	0.74512	5	0.6	0.25	R-SMILES
67	0.81563	10	0.6	0.25	R-SMILES
68	0.442325	1	0.6	0.3	R-SMILES
69	0.66056	3	0.6	0.3	R-SMILES
70	0.73523	5	0.6	0.3	R-SMILES
71	0.81523	10	0.6	0.3	R-SMILES
72	0.49502	1	0.4	0.2	LocalRetro
73	0.75512	3	0.4	0.2	LocalRetro
74	0.8325	5	0.4	0.2	LocalRetro
75	0.9242	10	0.4	0.2	LocalRetro
76	0.48991	1	0.4	0.25	LocalRetro
77	0.74253	3	0.4	0.25	LocalRetro
78	0.82267	5	0.4	0.25	LocalRetro
79	0.91026	10	0.4	0.25	LocalRetro
80	0.47502	1	0.4	0.3	LocalRetro
81	0.74203	3	0.4	0.3	LocalRetro
82	0.81732	5	0.4	0.3	LocalRetro
83	0.88254	10	0.4	0.3	LocalRetro
84	0.50235	1	0.5	0.2	LocalRetro
85	0.75892	3	0.5	0.2	LocalRetro
86	0.84002	5	0.5	0.2	LocalRetro
87	0.91202	10	0.5	0.2	LocalRetro
88	0.48256	1	0.5	0.25	LocalRetro
89	0.74352	3	0.5	0.25	LocalRetro
90	0.82025	5	0.5	0.25	LocalRetro
91	0.8925	10	0.5	0.25	LocalRetro
92	0.47565	1	0.5	0.3	LocalRetro
93	0.73205	3	0.5	0.3	LocalRetro
94	0.81253	5	0.5	0.3	LocalRetro
95	0.89001	10	0.5	0.3	LocalRetro
96	0.50125	1	0.6	0.2	LocalRetro
97	0.75256	3	0.6	0.2	LocalRetro
98	0.83125	5	0.6	0.2	LocalRetro
99	0.90454	10	0.6	0.2	LocalRetro
100	0.49658	1	0.6	0.25	LocalRetro
101	0.75035	3	0.6	0.25	LocalRetro
102	0.82023	5	0.6	0.25	LocalRetro
103	0.8985	10	0.6	0.25	LocalRetro
104	0.48596	1	0.6	0.3	LocalRetro
105	0.7586	3	0.6	0.3	LocalRetro
106	0.81145	5	0.6	0.3	LocalRetro
107	0.87568	10	0.6	0.3	LocalRetro
108	0.518491	1	0.4	0.2	RetroExplainer
109	0.771175	3	0.4	0.2	RetroExplainer
110	0.83634	5	0.4	0.2	RetroExplainer
111	0.926962	10	0.4	0.2	RetroExplainer
112	0.516226	1	0.4	0.25	RetroExplainer
113	0.753935	3	0.4	0.25	RetroExplainer
114	0.833768	5	0.4	0.25	RetroExplainer
115	0.916849	10	0.4	0.25	RetroExplainer
116	0.474256	1	0.4	0.3	RetroExplainer
117	0.77562	3	0.4	0.3	RetroExplainer
118	0.807377	5	0.4	0.3	RetroExplainer
119	0.886714	10	0.4	0.3	RetroExplainer
120	0.531364	1	0.5	0.2	RetroExplainer
121	0.791847	3	0.5	0.2	RetroExplainer
122	0.832717	5	0.5	0.2	RetroExplainer
123	0.920413	10	0.5	0.2	RetroExplainer
124	0.492645	1	0.5	0.25	RetroExplainer
125	0.745838	3	0.5	0.25	RetroExplainer
126	0.819132	5	0.5	0.25	RetroExplainer
127	0.895737	10	0.5	0.25	RetroExplainer
128	0.479935	1	0.5	0.3	RetroExplainer
129	0.755218	3	0.5	0.3	RetroExplainer
130	0.818251	5	0.5	0.3	RetroExplainer
131	0.90751	10	0.5	0.3	RetroExplainer
132	0.527237	1	0.6	0.2	RetroExplainer
133	0.760132	3	0.6	0.2	RetroExplainer
134	0.822056	5	0.6	0.2	RetroExplainer
135	0.915742	10	0.6	0.2	RetroExplainer
136	0.4934	1	0.6	0.25	RetroExplainer
137	0.758317	3	0.6	0.25	RetroExplainer
138	0.826409	5	0.6	0.25	RetroExplainer
139	0.902537	10	0.6	0.25	RetroExplainer
140	0.47994	1	0.6	0.3	RetroExplainer
141	0.764991	3	0.6	0.3	RetroExplainer
142	0.801661	5	0.6	0.3	RetroExplainer
143	0.892346	10	0.6	0.3	RetroExplainer
144	0.441319	1	0.4	0.2	R-SMILES
145	0.671983	3	0.4	0.2	R-SMILES
146	0.727979	5	0.4	0.2	R-SMILES
147	0.816499	10	0.4	0.2	R-SMILES
148	0.452659	1	0.4	0.25	R-SMILES
149	0.676793	3	0.4	0.25	R-SMILES
150	0.743804	5	0.4	0.25	R-SMILES
151	0.811797	10	0.4	0.25	R-SMILES
152	0.425168	1	0.4	0.3	R-SMILES
153	0.650865	3	0.4	0.3	R-SMILES
154	0.725866	5	0.4	0.3	R-SMILES
155	0.818457	10	0.4	0.3	R-SMILES
156	0.461158	1	0.5	0.2	R-SMILES
157	0.648087	3	0.5	0.2	R-SMILES
158	0.736447	5	0.5	0.2	R-SMILES
159	0.800986	10	0.5	0.2	R-SMILES
160	0.450245	1	0.5	0.25	R-SMILES
161	0.634239	3	0.5	0.25	R-SMILES
162	0.716217	5	0.5	0.25	R-SMILES
163	0.791069	10	0.5	0.25	R-SMILES
164	0.43193	1	0.5	0.3	R-SMILES
165	0.641295	3	0.5	0.3	R-SMILES
166	0.722895	5	0.5	0.3	R-SMILES
167	0.789003	10	0.5	0.3	R-SMILES
168	0.46683	1	0.6	0.2	R-SMILES
169	0.682463	3	0.6	0.2	R-SMILES
170	0.755932	5	0.6	0.2	R-SMILES
171	0.814914	10	0.6	0.2	R-SMILES
172	0.438298	1	0.6	0.25	R-SMILES
173	0.67006	3	0.6	0.25	R-SMILES
174	0.75828	5	0.6	0.25	R-SMILES
175	0.806428	10	0.6	0.25	R-SMILES
176	0.44684	1	0.6	0.3	R-SMILES
177	0.660914	3	0.6	0.3	R-SMILES
178	0.732097	5	0.6	0.3	R-SMILES
179	0.818475	10	0.6	0.3	R-SMILES
180	0.490272	1	0.4	0.2	LocalRetro
181	0.745349	3	0.4	0.2	LocalRetro
182	0.831391	5	0.4	0.2	LocalRetro
183	0.922924	10	0.4	0.2	LocalRetro
184	0.474724	1	0.4	0.25	LocalRetro
185	0.731687	3	0.4	0.25	LocalRetro
186	0.81257	5	0.4	0.25	LocalRetro
187	0.91966	10	0.4	0.25	LocalRetro
188	0.489283	1	0.4	0.3	LocalRetro
189	0.755628	3	0.4	0.3	LocalRetro
190	0.822979	5	0.4	0.3	LocalRetro
191	0.882731	10	0.4	0.3	LocalRetro
192	0.510244	1	0.5	0.2	LocalRetro
193	0.762044	3	0.5	0.2	LocalRetro
194	0.83648	5	0.5	0.2	LocalRetro
195	0.904487	10	0.5	0.2	LocalRetro
196	0.488902	1	0.5	0.25	LocalRetro
197	0.750478	3	0.5	0.25	LocalRetro
198	0.835467	5	0.5	0.25	LocalRetro
199	0.894367	10	0.5	0.25	LocalRetro
200	0.476155	1	0.5	0.3	LocalRetro
201	0.737235	3	0.5	0.3	LocalRetro
202	0.82536	5	0.5	0.3	LocalRetro
203	0.885644	10	0.5	0.3	LocalRetro
204	0.513683	1	0.6	0.2	LocalRetro
205	0.760492	3	0.6	0.2	LocalRetro
206	0.841103	5	0.6	0.2	LocalRetro
207	0.911689	10	0.6	0.2	LocalRetro
208	0.510243	1	0.6	0.25	LocalRetro
209	0.749777	3	0.6	0.25	LocalRetro
210	0.827842	5	0.6	0.25	LocalRetro
211	0.893447	10	0.6	0.25	LocalRetro
212	0.483473	1	0.6	0.3	LocalRetro
213	0.746164	3	0.6	0.3	LocalRetro
214	0.811639	5	0.6	0.3	LocalRetro
215	0.867425	10	0.6	0.3	LocalRetro
216	0.508734	1	0.4	0.2	RetroExplainer
217	0.768473	3	0.4	0.2	RetroExplainer
218	0.851294	5	0.4	0.2	RetroExplainer
219	0.902219	10	0.4	0.2	RetroExplainer
220	0.509779	1	0.4	0.25	RetroExplainer
221	0.776605	3	0.4	0.25	RetroExplainer
222	0.836173	5	0.4	0.25	RetroExplainer
223	0.932262	10	0.4	0.25	RetroExplainer
224	0.480745	1	0.4	0.3	RetroExplainer
225	0.753854	3	0.4	0.3	RetroExplainer
226	0.829956	5	0.4	0.3	RetroExplainer
227	0.885048	10	0.4	0.3	RetroExplainer
228	0.502829	1	0.5	0.2	RetroExplainer
229	0.771264	3	0.5	0.2	RetroExplainer
230	0.852372	5	0.5	0.2	RetroExplainer
231	0.918819	10	0.5	0.2	RetroExplainer
232	0.494863	1	0.5	0.25	RetroExplainer
233	0.749002	3	0.5	0.25	RetroExplainer
234	0.819424	5	0.5	0.25	RetroExplainer
235	0.89508	10	0.5	0.25	RetroExplainer
236	0.484974	1	0.5	0.3	RetroExplainer
237	0.742888	3	0.5	0.3	RetroExplainer
238	0.801977	5	0.5	0.3	RetroExplainer
239	0.881671	10	0.5	0.3	RetroExplainer
240	0.518747	1	0.6	0.2	RetroExplainer
241	0.774197	3	0.6	0.2	RetroExplainer
242	0.839175	5	0.6	0.2	RetroExplainer
243	0.914617	10	0.6	0.2	RetroExplainer
244	0.49411	1	0.6	0.25	RetroExplainer
245	0.763823	3	0.6	0.25	RetroExplainer
246	0.81309	5	0.6	0.25	RetroExplainer
247	0.897482	10	0.6	0.25	RetroExplainer
248	0.478194	1	0.6	0.3	RetroExplainer
249	0.735634	3	0.6	0.3	RetroExplainer
250	0.826311	5	0.6	0.3	RetroExplainer
251	0.880249	10	0.6	0.3	RetroExplainer
252	0.449707	1	0.4	0.2	R-SMILES
253	0.66693	3	0.4	0.2	R-SMILES
254	0.731562	5	0.4	0.2	R-SMILES
255	0.819404	10	0.4	0.2	R-SMILES
256	0.437826	1	0.4	0.25	R-SMILES
257	0.679578	3	0.4	0.25	R-SMILES
258	0.739157	5	0.4	0.25	R-SMILES
259	0.79567	10	0.4	0.25	R-SMILES
260	0.434924	1	0.4	0.3	R-SMILES
261	0.647618	3	0.4	0.3	R-SMILES
262	0.738418	5	0.4	0.3	R-SMILES
263	0.804925	10	0.4	0.3	R-SMILES
264	0.462977	1	0.5	0.2	R-SMILES
265	0.657721	3	0.5	0.2	R-SMILES
266	0.759936	5	0.5	0.2	R-SMILES
267	0.805755	10	0.5	0.2	R-SMILES
268	0.450433	1	0.5	0.25	R-SMILES
269	0.646736	3	0.5	0.25	R-SMILES
270	0.719347	5	0.5	0.25	R-SMILES
271	0.812791	10	0.5	0.25	R-SMILES
272	0.444009	1	0.5	0.3	R-SMILES
273	0.63197	3	0.5	0.3	R-SMILES
274	0.718571	5	0.5	0.3	R-SMILES
275	0.790529	10	0.5	0.3	R-SMILES
276	0.460451	1	0.6	0.2	R-SMILES
277	0.687308	3	0.6	0.2	R-SMILES
278	0.753399	5	0.6	0.2	R-SMILES
279	0.831397	10	0.6	0.2	R-SMILES
280	0.442137	1	0.6	0.25	R-SMILES
281	0.656532	3	0.6	0.25	R-SMILES
282	0.73416	5	0.6	0.25	R-SMILES
283	0.799853	10	0.6	0.25	R-SMILES
284	0.441598	1	0.6	0.3	R-SMILES
285	0.650632	3	0.6	0.3	R-SMILES
286	0.743013	5	0.6	0.3	R-SMILES
287	0.823778	10	0.6	0.3	R-SMILES
288	0.490345	1	0.4	0.2	LocalRetro
289	0.759318	3	0.4	0.2	LocalRetro
290	0.84597	5	0.4	0.2	LocalRetro
291	0.910898	10	0.4	0.2	LocalRetro
292	0.490905	1	0.4	0.25	LocalRetro
293	0.750296	3	0.4	0.25	LocalRetro
294	0.816868	5	0.4	0.25	LocalRetro
295	0.899834	10	0.4	0.25	LocalRetro
296	0.486659	1	0.4	0.3	LocalRetro
297	0.745511	3	0.4	0.3	LocalRetro
298	0.821625	5	0.4	0.3	LocalRetro
299	0.888435	10	0.4	0.3	LocalRetro
300	0.500919	1	0.5	0.2	LocalRetro
301	0.754985	3	0.5	0.2	LocalRetro
302	0.846758	5	0.5	0.2	LocalRetro
303	0.921193	10	0.5	0.2	LocalRetro
304	0.469081	1	0.5	0.25	LocalRetro
305	0.72828	3	0.5	0.25	LocalRetro
306	0.812086	5	0.5	0.25	LocalRetro
307	0.880475	10	0.5	0.25	LocalRetro
308	0.469781	1	0.5	0.3	LocalRetro
309	0.737026	3	0.5	0.3	LocalRetro
310	0.799046	5	0.5	0.3	LocalRetro
311	0.880822	10	0.5	0.3	LocalRetro
312	0.496192	1	0.6	0.2	LocalRetro
313	0.736088	3	0.6	0.2	LocalRetro
314	0.817783	5	0.6	0.2	LocalRetro
315	0.901825	10	0.6	0.2	LocalRetro
316	0.496026	1	0.6	0.25	LocalRetro
317	0.758045	3	0.6	0.25	LocalRetro
318	0.812557	5	0.6	0.25	LocalRetro
319	0.892159	10	0.6	0.25	LocalRetro
320	0.485396	1	0.6	0.3	LocalRetro
321	0.748168	3	0.6	0.3	LocalRetro
322	0.797908	5	0.6	0.3	LocalRetro
323	0.888066	10	0.6	0.3	LocalRetro

## Sheet: Fig. 4 Top-K Accuray Results
	Model	Top_K_Acc	K	Type
0	Retroxpert	0.467732	1	Original
1	Retroxpert	0.467732	1	Reranked
2	Retroxpert	0.606394	3	Original
3	Retroxpert	0.606394	3	Reranked
4	Retroxpert	0.648751	5	Original
5	Retroxpert	0.648751	5	Reranked
6	Retroxpert	0.690909	10	Original
7	Retroxpert	0.690909	10	Reranked
8	Retroxpert	0.753846	50	Original
9	Retroxpert	0.753846	50	Reranked
10	Retroxpert	0.457343	1	Original
11	Retroxpert	0.478122	1	Reranked
12	Retroxpert	0.602198	3	Original
13	Retroxpert	0.629371	3	Reranked
14	Retroxpert	0.649351	5	Original
15	Retroxpert	0.672927	5	Reranked
16	Retroxpert	0.693506	10	Original
17	Retroxpert	0.717083	10	Reranked
18	Retroxpert	0.759041	50	Original
19	Retroxpert	0.759041	50	Reranked
20	Retroxpert	0.458741	1	Original
21	Retroxpert	0.480519	1	Reranked
22	Retroxpert	0.597003	3	Original
23	Retroxpert	0.620579	3	Reranked
24	Retroxpert	0.637562	5	Original
25	Retroxpert	0.660539	5	Reranked
26	Retroxpert	0.681518	10	Original
27	Retroxpert	0.705694	10	Reranked
28	Retroxpert	0.755045	50	Original
29	Retroxpert	0.754845	50	Reranked
30	GLN	0.520679	1	Original
31	GLN	0.548651	1	Reranked
32	GLN	0.741658	3	Original
33	GLN	0.764835	3	Reranked
34	GLN	0.808791	5	Original
35	GLN	0.830969	5	Reranked
36	GLN	0.875924	10	Original
37	GLN	0.89011	10	Reranked
38	GLN	0.931269	50	Original
39	GLN	0.931269	50	Reranked
40	GLN	0.518282	1	Original
41	GLN	0.545055	1	Reranked
42	GLN	0.732268	3	Original
43	GLN	0.756044	3	Reranked
44	GLN	0.807193	5	Original
45	GLN	0.830569	5	Reranked
46	GLN	0.878521	10	Original
47	GLN	0.893107	10	Reranked
48	GLN	0.931868	50	Original
49	GLN	0.931868	50	Reranked
50	GLN	0.512088	1	Original
51	GLN	0.540859	1	Reranked
52	GLN	0.734266	3	Original
53	GLN	0.75984	3	Reranked
54	GLN	0.807792	5	Original
55	GLN	0.829371	5	Reranked
56	GLN	0.874925	10	Original
57	GLN	0.88991	10	Reranked
58	GLN	0.931269	50	Original
59	GLN	0.931269	50	Reranked
60	Neuralsym	0.455145	1	Original
61	Neuralsym	0.481918	1	Reranked
62	Neuralsym	0.669131	3	Original
63	Neuralsym	0.692707	3	Reranked
64	Neuralsym	0.741459	5	Original
65	Neuralsym	0.758641	5	Reranked
66	Neuralsym	0.816184	10	Original
67	Neuralsym	0.828971	10	Reranked
68	Neuralsym	0.875125	50	Original
69	Neuralsym	0.875125	50	Reranked
70	Neuralsym	0.455145	1	Original
71	Neuralsym	0.483716	1	Reranked
72	Neuralsym	0.675924	3	Original
73	Neuralsym	0.699301	3	Reranked
74	Neuralsym	0.748252	5	Original
75	Neuralsym	0.768232	5	Reranked
76	Neuralsym	0.81958	10	Original
77	Neuralsym	0.831169	10	Reranked
78	Neuralsym	0.877323	50	Original
79	Neuralsym	0.877323	50	Reranked
80	Neuralsym	0.461538	1	Original
81	Neuralsym	0.488312	1	Reranked
82	Neuralsym	0.666933	3	Original
83	Neuralsym	0.693506	3	Reranked
84	Neuralsym	0.743856	5	Original
85	Neuralsym	0.76004	5	Reranked
86	Neuralsym	0.814985	10	Original
87	Neuralsym	0.828771	10	Reranked
88	Neuralsym	0.86953	50	Original
89	Neuralsym	0.86953	50	Reranked

## Sheet: Fig. 4 Percentile Rank
	Model	Percentage_Ranking	Type
0	Retroxpert	38.43	O
1	Retroxpert	32.8	R
2	Retroxpert	41.02	O
3	Retroxpert	32.86	R
4	Retroxpert	40.12	O
5	Retroxpert	33.86	R
6	GLN	15.32	O
7	GLN	13.73	R
8	GLN	16.21	O
9	GLN	13.86	R
10	GLN	16.31	O
11	GLN	14.01	R
12	Neuralsym	31.25	O
13	Neuralsym	27.86	R
14	Neuralsym	30.21	O
15	Neuralsym	27.98	R
16	Neuralsym	31.02	O
17	Neuralsym	28.1	R

## Sheet: Supplementary Figure 1a
	Max Hop	k	topk_acc	Reaction Type
0	0	1	0.647852	Known
1	1	1	0.655273	Known
2	2	1	0.664648	Known
3	3	1	0.665555	Known
4	4	1	0.668	Known
5	5	1	0.665234	Known
6	0	1	0.544432	Unknown
7	1	1	0.55159	Unknown
8	2	1	0.562286	Unknown
9	3	1	0.570108	Unknown
10	4	1	0.577	Unknown
11	5	1	0.571208	Unknown
12	0	1	0.656412	Known
13	1	1	0.651482	Known
14	2	1	0.657678	Known
15	3	1	0.668968	Known
16	4	1	0.667098	Known
17	5	1	0.658758	Known
18	0	1	0.536905	Unknown
19	1	1	0.558819	Unknown
20	2	1	0.569862	Unknown
21	3	1	0.562379	Unknown
22	4	1	0.577913	Unknown
23	5	1	0.564718	Unknown
24	0	1	0.657312	Known
25	1	1	0.654107	Known
26	2	1	0.669215	Known
27	3	1	0.673506	Known
28	4	1	0.675177	Known
29	5	1	0.669116	Known
30	0	1	0.548668	Unknown
31	1	1	0.55149	Unknown
32	2	1	0.555482	Unknown
33	3	1	0.579548	Unknown
34	4	1	0.581882	Unknown
35	5	1	0.565891	Unknown

## Sheet: Supplementary Figure 1b
	Hop, Global Info	k	topk_acc	Reaction Type	Global Item
0	0, False	1	0.518555	Known	False
1	0, True	1	0.647852	Known	True
2	4, False	1	0.64082	Known	False
3	4, True	1	0.668	Known	True
4	0, False	1	0.378952	Unknown	False
5	0, True	1	0.534432	Unknown	True
6	4, False	1	0.507077	Unknown	False
7	4, True	1	0.577	Unknown	True
8	0, False	1	0.521137	Known	False
9	0, True	1	0.650537	Known	True
10	4, False	1	0.642652	Known	False
11	4, True	1	0.669351	Known	True
12	0, False	1	0.387659	Unknown	False
13	0, True	1	0.541749	Unknown	True
14	4, False	1	0.504273	Unknown	False
15	4, True	1	0.570113	Unknown	True
16	0, False	1	0.509185	Known	False
17	0, True	1	0.642269	Known	True
18	4, False	1	0.638665	Known	False
19	4, True	1	0.673169	Known	True
20	0, False	1	0.387901	Unknown	False
21	0, True	1	0.530876	Unknown	True
22	4, False	1	0.510431	Unknown	False
23	4, True	1	0.583234	Unknown	True

## Sheet: Supplementary Figure 1c
	Version	Top1 Accuracy	Task
0	Norm	0.682	Overall
1	w/o CL	0.664062	Overall
2	w/o JL	0.603906	Overall
3	w/o SA	0.55332	Overall
4	Norm	0.912	RCP
5	w/o CL	0.899023	RCP
6	w/o JL	0.900781	RCP
7	w/o SA	0.803125	RCP
8	Norm	0.75	LGM
9	w/o CL	0.730273	LGM
10	w/o JL	0.691992	LGM
11	w/o SA	0.710156	LGM
12	Norm	0.91	H Change
13	w/o CL	0.8875	H Change
14	w/o JL	0.864453	H Change
15	w/o SA	0.874609	H Change
16	Norm	0.991	LGC
17	w/o CL	0.989453	LGC
18	w/o JL	0.99082	LGC
19	w/o SA	0.980273	LGC
20	Norm	0.681784	Overall
21	w/o CL	0.663406	Overall
22	w/o JL	0.595408	Overall
23	w/o SA	0.555963	Overall
24	Norm	0.907236	RCP
25	w/o CL	0.899977	RCP
26	w/o JL	0.898118	RCP
27	w/o SA	0.810747	RCP
28	Norm	0.749851	LGM
29	w/o CL	0.724997	LGM
30	w/o JL	0.683467	LGM
31	w/o SA	0.715823	LGM
32	Norm	0.907441	H Change
33	w/o CL	0.877521	H Change
34	w/o JL	0.858583	H Change
35	w/o SA	0.877523	H Change
36	Norm	0.987787	LGC
37	w/o CL	0.988943	LGC
38	w/o JL	0.992041	LGC
39	w/o SA	0.981188	LGC
40	Norm	0.684491	Overall
41	w/o CL	0.659369	Overall
42	w/o JL	0.605899	Overall
43	w/o SA	0.561633	Overall
44	Norm	0.912286	RCP
45	w/o CL	0.906621	RCP
46	w/o JL	0.899817	RCP
47	w/o SA	0.797886	RCP
48	Norm	0.758872	LGM
49	w/o CL	0.724369	LGM
50	w/o JL	0.69911	LGM
51	w/o SA	0.710906	LGM
52	Norm	0.912399	H Change
53	w/o CL	0.889167	H Change
54	w/o JL	0.857257	H Change
55	w/o SA	0.874643	H Change
56	Norm	0.986551	LGC
57	w/o CL	0.993908	LGC
58	w/o JL	0.990044	LGC
59	w/o SA	0.975973	LGC
